# Supplementary material for: Mutation study of Spanish patients with Hereditary Hemorrhagic Telangiectasia
Source: BMC Med Genet. 2008 Aug 1;9:75. doi: 10.1186/1471-2350-9-75 (PMC2518546; doi:10.1186/1471-2350-9-75)
Supplement: Additional file 1 — Table 2. [file 1471-2350-9-75-S1.xls]

## Sheet: Hoja1
FAMILY CODE	GENE	MUTATION SITE	c.DNA mutation	PROTEIN mutation	TYPE of mutation	REFERENCE	CLINICAL FINDINGS	AGE
80.01.07	ENG	1	c.14C>T	p.T5M ?	Missense	ref. 19	E, T	70
54.01.06	ENG	2	c.212_219+6del14bp	p.F71fs	Deletion	New	E, T, PAVM, HAVM	56
					Deletion
51.01.06	ENG	4	c.392 C>T	p. P131L ?	Missense	ref. 20	E, T, PAVM, HAVM, GB	61
30.01.05	ENG	5	c.646 A>G	p.K216Q	Missense	New	E, T, PAVM, HAVM, BA	52
30.02.05	ENG	5	c.646 A>G	p.K216Q	Missense	New	E, T, PAVM	19
30.03.05	ENG	5	c.646 A>G	p.K216Q	Missense	New	E, T	7
49.01.06	ENG	6	c.771dupC	Y258fs	Duplication	ref. 20	E, T, PAVM, CAVM	49
49.02.07	ENG	6	c.771dupC	Y258fs	Duplication	New	E, T
42.01.05	ENG	6	c.812 T>A	p.I271N	Missense	New	E, T	61
61.01.05	ENG	9A	c.1169G>A	p.W390X	Nonsense	New	E, T
67.01.06	ENG	9b	c.1274C>G	p.A425G	Missense	New	E, T, PAVM	67
73.01.06	ENG	10	c.1365 C>A	p.Y455X	Nonsense	HHT Found	E, T, GB	68
73.02.06	ENG	10	c.1365 C>A	p.Y455X	Nonsense	HHT Found	E,T,GB	66
73.03.06	ENG	10	c.1365 C>A	p.Y455X	Nonsense	HHT Found	E, T, PAVM	36
73.04.06	ENG	10	c.1365 C>A	p.Y455X	Nonsense	HHT Found	NO SYMPTOMS	11
45.01.06	ENG	10	c.1414C>T	p.Q472X	Nonsense	ref. 21	E, T, PAVM, HAVM	66
45.02.06	ENG	10	c.1414C>T	p.Q472X	Nonsense	ref. 21	E, T, PAVM, HAVM	68
45.03.06	ENG	10	c.1414C>T	p.Q472X	Nonsense	ref. 21	E, T, PAVM, HAVM	36
03.01.03	ENG	Int11	c.1686+5G>C	r.spl	Splicing	New	E, T, PAVM, HAVM, BA	30
03.02.03	ENG	Int11	c.1686+5G>C	r.spl	Splicing	New	E, T, PAVM, CAVM	50
03.03.06	ENG	Int11	c.1686+5G>C	r.spl	Splicing	New	E, T, HAVM, CAVM	63
03.04.07	ENG	Int11	c.1686+5G>C	r.spl	Splicing	New	E, T	27
31.01.05	ENG	Int11	c.1686+5 G>C	r.spl	Splicing	New	E, T, PAVM	45
33.01.05	ENG	Int11	c.1686+5 G>C	r.spl	Splicing	New	E, T, PAVM	38
33.02.05	ENG	Int11	c.1686+5 G>C	r.spl	Splicing	New	E, T, PAVM	59
33.05.05	ENG	Int11	c.1686+5 G>C	r.spl	Splicing	New	E, T	33
39.01.05	ENG	Int11	c.1686 +1delG	r.spl	Splicing	New	E, T, GB	53
65.01.06	ENG	Int11	c.1686+3A>G	r.spl	Splicing	New	E, T, HAVM	55
65.02.06	ENG	Int11	c.1686+3A>G	r.spl	Splicing	New	E, T, PAVM, HAVM	51
E, states for epistaxis, T for telangiectasia, PAVM, HAVM and CAVM for pulmonary, hepatic and cerebral arterio-venous malformations
GB states for gastrointestinal bleeding and BA for brain abcess
? It is to note the discrepancy between the pathogenic mutation (in this report) and the polymorphism (references #19 and #20 )
