# Supplementary material for: Mutation study of Spanish patients with Hereditary Hemorrhagic Telangiectasia
Source: BMC Med Genet. 2008 Aug 1;9:75. doi: 10.1186/1471-2350-9-75 (PMC2518546; doi:10.1186/1471-2350-9-75)
Supplement: Additional file 2 — Table 2. [file 1471-2350-9-75-S2.xls]

## Sheet: Hoja1
FAMILY CODE	GENE	MUTATION SITE	c.DNA mutation	PROTEIN mutation	TYPE of mutation	REFERENCE	CLINICAL FINDINGS	AGE
34.01.05	ALK1	3	c.107 G>A	p.C36Y	Missense	ref 22	E, T	81	Mª Ángeles Gómez Cayón – 34/01/05- Ex 3 ALK1
74.01.06	ALK1	3	c.144-145insG	p.A49 fs	Insertion	ref. 23	E, T, HAVM	61	Carmen Parra Paniagua () - Ex 3 ALK1
53.01.06	ALK1	4	c.353_360dupAGCTGGCC	p.L121fs	Duplication	New	E, T, PAVM	36	Carmelo Lopez Alonso - Ex 4 ALK1
53.02.06	ALK1	4	c.353_360dupAGCTGGCC	p.L121fs	Duplication	New	NO SYMPTOMS	6	Tania Lopez Cigala - Ex 4 ALK1
35.02.06	ALK1	Int4	c.525+1G>A	r.spl	Splicing	ref. 28	E, T, PAVM, HAVM	51
35.01.05	ALK1	Int4	c.525+1G>A	r.spl	Splicing	ref. 28	E, T, PAVM	50
41.01.05	ALK1	5	c.567delG	p.G189 fs	Deletion	New	E, T	56	Víctor Pinto Machota (56)- 41/014/05- Ex 10 ALK1
52.01.06	ALK1	6	c.663 G>A	p.W221X	Nonsense	New	E, T, HAVM	39	Miguel A Cedillo Jiménez - Ex 6 ALK1
52.01.06	ALK1	6	c.663 G>A	p.W221X	Nonsense	New	E, T, HAVM	63	Milagros Jiménez Morales - Ex 6 ALK1
69.01.06	ALK1	6	c.673_674delAG	p.S225fs	Deletion	New	E, T, HAVM	60	Enrique Lasa Fernández - Ex 6 ALK1
69.01.06	ALK1	6	c.673_674delAG	p.S225fs	Deletion	New	E,T,HAVM	60	Enrique Lasa Fernández - Ex 6 ALK1
59.01.06	ALK1	6	c.673_674delAG	p.S225fs	Deletion	New	E, T, HAVM	45	Modesta Arocas Serrana - Ex 6 ALK1
29.01.05	ALK1	Int6	c.773-2A>G	r.spl	Splicing	ref. 23	E, T, PAVM, HAVM	51
103.01.06	ALK1	7	c.988 G>T	p. D330Y	Missense	ref. 7	E, T	47	Encarnación Lima Montenegro ()- Ex 7 ALK1
56.01.06	ALK1	7	c.921_927dupATGCGGC	p.L310fs	Duplication	New	E, T, HAVM	unknown	Felisa Pérez de Óbanos Barrenechea – Ex 7 ALK1
56.02.07	ALK1	7	c.921_927dupATGCGGC	p.L310fs	Duplication	New	NO SYMPTOMS	12	Arantxa Ansorena Perez de Obanos -Ex 7 ALK 1
97.01.06	ALK1	7	c.1030 T>C	p.C344R	Missense	New	E, T, HAVM	48	Martín Jimeno Fernández- Ex 7 ALK1
50.01.06	ALK1	Int7	c.1048+5G>T	r.sp1	Splicing	New	E, T, PAVM	50	Maria Rosa Cassani Cuyunyian- Int 7 ALK1
50.02.06	ALK1	Int7	c.1048+5G>T	r.sp1	Splicing	New	NO SYMPTOMS	21	Daniel Duran Cassani - Int 7 ALK1
50.03.06	ALK1	Int7	c.1048+5G>T	r.sp1	Splicing	New	NO SYMPTOMS	11	Bethania Garica Cassani - Int 7 ALK1
44.01.05	ALK1	8	c.1205 G>A	p.G402D	Mnissense	New	E, T, PAVM	46	Azucena Zabaleta Alfaro (46)- 44/01/05- Ex 8 ALK1
44.02.05	ALK1	8	c.1205 G>A	p.G402D	Missense	New	E, T, PAVM	37	Javier Zabaleta Alfaro (37)- 44/02/05- Ex 8 ALK1
44.03.06	ALK1	8	c.1205 G>A	p.G402D	Missense	New	E, T, PAVM	51	Esther Grábalos Alfaro ()- 44/03/06- Ex 8 ALK1
44.04.06	ALK1	8	c.1205 G>A	p.G402D	Missense	New	E, T	not known	Esther Alfaro Vicente ()- 44/04/06- Ex 8 ALK1
46.01.06	ALK1	8	c.1232 G>A	p. R411Q	Missense	ref.25	E, T, PAVM, HAVM	42	Óscar Caberol Torn ()- Ex 8 ALK1
46.02.06	ALK1	8	c.1232 G>A	p. R411Q	Missense	ref.25	E, T	48	Joan Joseph Caberol Torn - Ex 8 ALK1
46.03.06	ALK1	8	c.1232 G>A	p. R411Q	Missense	ref.25	E, T, PAVM	6	Alex Caberol Estangui- Ex 8 ALK1
57.01.06	ALK1	8	c.1135G>A	p.E379K	Missense	ref.23	E, T, HAVM	56	Angel Relancio - Ex 8 ALK1
60.01.06	ALK1	8	c.1121G>A	p.R374Q	Missense	ref.16	E, T, PAVM, HAVM, GB	50	Vicenta Islán Martínez - Ex 8 ALK1
38.01.05	ALK1	9	c.1261 T>G	p.Y421D	Missense	New	E, T	54	Teodoro Castro González (54) –38/01/05 – Ex 9 ALK1
38.02.07	ALK1	9	c.1261 T>G	p.Y421D	Missense	New	E, T, PAVM	48	New
38.03.07	ALK1	9	c.1261 T>G	p.Y421D	Missense	New	E, T	43	New
55.01.06	ALK1	9	c.1345 C>A	p.P449T	Missense	ref.24	E, T, PAVM, HAVM, GB	80	Agustin Morillas Ruiz Villa - Ex 9 ALK1
62.01.06	ALK1	Int9	c.1378-1G>T	r.spl	Splicing	New	E, T	unknown	Elisa Alonso del Río - Int 9 (Ex 10) ALK1
62.01.06	ALK1	Int9	c.1378-1G>T	r.spl	Splicing	New	E, T	unknown	Angela Alonso del Río
77.01.06	ALK1	10	c.1435C>T	p.R479X	Missense	ref.7	E, T	unknown
77.02.06	ALK1	10	c.1435C>T	p.R479X	Missense	ref.7	E, T	unknown
36.01.05	ALK1	10	c.1450 C>T	p.R484W	Missense	New	E, T	42	Luis Maestre Zoyo (42) –36/01/05- Ex 10 ALK1
36.02.05	ALK1	10	c.1450 C>T	p.R484W	Missense	New	E, T, AF	5	Ariadna Maestre Carrera (5) –36/03/05- Ex 10 ALK1
									Angeles Picaza Peña
									Itziar Picaza Peña – 35/01/05- Int 4 ALK1
									Dolores Paseiro Vidal- 29/01/05- Int 6 ALK1
E, states for epistaxis, T for telangiectasia, PAVM, HAVM and CAVM for pulmonary, hepatic and cerebral arterio-venous malformations
GB states for gastrointestinal bleeding, and AF for aortic fistula
									Jose Ramón Castro - Ex 10 ALK1
									Eder Castro Lucas - Ex 10 ALK1
